# Supplementary material for: Mapping the coevolution, leadership and financing of research on viral vectors, RNAi, CRISPR/Cas9 and other genomic editing technologies
Source: PLoS One. 2020 Apr 15;15(4):e0227593. doi: 10.1371/journal.pone.0227593 (PMC7159216; doi:10.1371/journal.pone.0227593)
Supplement: S2 Table — The parentheses in the matrix indicate the average year of publication of the documents in each interaction. The interactions with more of 1,000 cross-citations are highlighted in red while interactions with more of 500 cross-citations are highlighted in pink. (XLSX) [file pone.0227593.s002.xlsx]

## Sheet: Tabelle1
Table 2. Matrix of interactions (cross-citations) among the genomic technologies. The parentheses in the matrix indicate the average year of publication of the documents in each interaction.
Technology	CRISPR/Cas	Meganucleases	TALENs	ZFNs	RNAi
Meganucleases	CRISPR/Cas (2015,7): 89 Meganucleases (2010,2): 145
TALENs	CRISPR/Cas (2015,9): 491 TALENs (2014,7): 750	Meganucleases (2009,7): 31 TALENs (2014,1): 11
ZFNs	CRISPR/Cas (2016,1): 148 ZFNs (2012,1): 1224	Meganucleases (2008,4): 69 ZFNs (2010,1): 163	TALENs (2014,5): 111 ZFNs (2011,5): 635
RNAi	CRISPR/Cas (2016,3): 143 RNAi (2010,5): 639	Meganucleases (2013,2): 0 RNAi (2012,2): 6	TALENs (2014,5): 6 RNAi (2009,8): 38	ZFNs (2011,6): 26 RNAi (2009,5): 37
Viral vectors	CRISPR/Cas (2016,1): 190 Viral vectors (2007,8): 483	Meganucleases (2010,6): 10 Viral vectors (2004,8): 40	TALENs (2014,5): 16 Viral vectors (2007,9): 67	ZFNs (2011,4): 144 Viral vectors (2007,7): 251	RNAi (2008,4): 674 Viral vectors (2006,7): 845
Citations received by papers combining technologies: 1174
Citations from papers combining technologies: 2345

## Sheet: Tabelle2
37
0
5
1
1
1
0
0
0
0
0
0
2
27
0
0
0
0
3
0
6
1
0
0
2
6
0
0
0
10
2
0
0
8
1
0
2
0
0
0
0
0
0
1
0
10
0
5
32
3
131
2
0
1
0
0
0
1
3
0
0
1
0
0
0
0
1
13
3
0
1
27
1
12
0
0
0
2
0
0
0
0
1
32
5
0
0
0
1
0
0
127
0
0
26
1
0
1
0
0
4
0
0
3
0
5
0
9
0
76
2
4
5
0
2
0
4
0
1
5
0
0
2
1
0
1
2
24
0
3
0
3
0
38
1
0
0
0
0
1
0
1
0
0
6
9
0
0
0
0
1
0
0
0
0
0
1
0
0
0
3
1
0
0
16
1
0
0
0
0
1
0
1
1
0
0
0
0
1
0
0
6
0
0
0
0
0
11
0
1
0
1
1
4
2
0
34
0
3
0
108
0
2
1
11
1
4
23
1
0
0
3
30
9
0
0
10
0
8
0
0
0
0
0	10
5	9
3	5
0	17
0	14
0	10
0	9
0	17
12	2
4	4
0	4
0	12
2	19
2	8
14	2
3	12
2	5
42	4
1	4
2	8
0	26
0	6
0	7
0	9
0	14
10	12
0	3
1174	3
	1
	7
	4
	6
	27
	3
	3
	2
	7
	3
	4
	4
	1
	9
	2
	9
	8
	15
	5
	18
	5
	5
	8
	17
	2
	14
	2
	20
	10
	11
	12
	9
	4
	5
	12
	17
	1
	6
	1
	34
	20
	3
	6
	4
	2
	11
	4
	3
	2
	2
	17
	29
	9
	1
	0
	12
	12
	2
	15
	8
	9
	2
	2
	8
	9
	19
	16
	6
	4
	10
	15
	7
	18
	1
	29
	12
	1
	3
	4
	9
	4
	13
	19
	21
	24
	7
	16
	3
	7
	9
	9
	5
	1
	25
	2
	1
	17
	5
	8
	10
	8
	10
	4
	8
	14
	13
	3
	9
	14
	11
	15
	18
	7
	3
	4
	7
	13
	12
	12
	5
	7
	3
	6
	1
	4
	4
	1
	8
	8
	4
	1
	3
	13
	5
	1
	40
	11
	7
	8
	12
	5
	18
	6
	19
	8
	5
	2
	1
	3
	1
	1
	1
	15
	11
	9
	6
	7
	4
	20
	31
	14
	1
	17
	2
	4
	15
	17
	6
	16
	2
	4
	10
	1
	15
	5
	7
	5
	3
	10
	6
	4
	9
	5
	47
	9
	5
	10
	14
	7
	18
	16
	16
	11
	1
	17
	2
	3
	12
	2
	45
	8
	27
	40
	13
	17
	1
	1
	17
	4
	9
	15
	15
	20
	19
	1
	4
	25
	5
	2
	9
	17
	7
	6
	2345	2345
